# Supplementary material for: Bis-Cyclic Guanidine Heterocyclic Peptidomimetics as Opioid Ligands with Mixed μ-, κ- and δ-Opioid Receptor Interactions: A Potential Approach to Novel Analgesics
Source: Int J Mol Sci. 2022 Aug 25;23(17):9623. doi: 10.3390/ijms23179623 (PMC9455983; doi:10.3390/ijms23179623)
Supplement: Supplementary file 1 [file ijms-23-09623-s001.zip]

Archive with 1 entries (1 files):
- ijms-1885894-supplementary.pdf
